# Supplementary material for: Electrophysiological Variations in Auditory Potentials in Chronic Tinnitus Individuals: Treatment Response and Tinnitus Laterality
Source: J Clin Med. 2025 Jan 24;14(3):760. doi: 10.3390/jcm14030760 (PMC11818601; doi:10.3390/jcm14030760)
Supplement: Supplementary file 1 [file jcm-14-00760-s001.zip]

Archive with 1 entries (1 files):
- jcm-3374260-supplementary.pdf
